# Supplementary material for: Chitosan-Modified AgNPs Efficiently Inhibit Swine Coronavirus-Induced Host Cell Infections via Targeting the Spike Protein
Source: Biomolecules. 2024 Sep 13;14(9):1152. doi: 10.3390/biom14091152 (PMC11430280; doi:10.3390/biom14091152)
Supplement: Supplementary file 1 [file biomolecules-14-01152-s001.zip]

Archive with 4 entries (4 files):
- Fig. 6.zip
- Fig. 8.zip
- Fig. 9.zip
- Original images.pdf
